# Supplementary material for: Exploring Teacher Awareness of Artificial Intelligence in Education: A Case Study from Northern Cyprus
Source: Eur J Investig Health Psychol Educ. 2024 Aug 12;14(8):2358–76. doi: 10.3390/ejihpe14080156 (PMC11354280; doi:10.3390/ejihpe14080156)
Supplement: Supplementary file 1 [file ejihpe-14-00156-s001.zip]

Archive with 1 entries (1 files):
- ejihpe-3090429-supplementary.pdf
